# Supplementary material for: Scaling of internal joint distance in the elbow of small‐ to medium‐sized mammals: Implications for range of motion analyses
Source: J Anat. 2026 Feb 6;248(6):950–71. doi: 10.1111/joa.70116 (PMC13148638; doi:10.1111/joa.70116)
Supplement: Supplementary file 1 — Data S1: [file JOA-248-950-s002.zip]

Archive with 6 entries (6 files):
- C_porcellus_6DOF_results.fig
- __MACOSX/._C_porcellus_6DOF_results.fig
- R_norvegicus_6DOF_results.fig
- __MACOSX/._R_norvegicus_6DOF_results.fig
- D_patagonum_results_6DOF.fig
- __MACOSX/._D_patagonum_results_6DOF.fig
